# Supplementary material for: Cross-Cultural Adaptation and Validation of the Dundee Polyprofessionalism Inventory I: Academic Integrity among Brazilian Medical Students
Source: Med Sci Educ. 2026 Mar 26;36(3):1489–98. doi: 10.1007/s40670-026-02710-x (PMC13356110; doi:10.1007/s40670-026-02710-x)
Supplement: Supplementary file 1 — Supplementary Material 1 (XLSX 15.5 KB) [file 40670_2026_2710_MOESM1_ESM.xlsx]

## Sheet: Final
Cross-Cultural Adaptation and Validation of the Dundee Polyprofessionalism Inventory I: Academic Integrity among Brazilian Medical Students
	Cross cultrual adaptation								Expert Committee Validation		Cognitive Debreifing Validation
Original	Forward translation 1	Forward translation 2	Reconciliation	Back-translation 1	Back-translation 2	Back translation review	Harmonization	Consolidated version in Brazilian poruguese	Version after Expert Commitee review 1	Version after Expert Commitee review 2	Final version in Brazilian portuguese
Recommend appropriate sanctions for a first time infraction with no mitigating circumstances from the following hierarchy of options, which are theoretical rather than necessarily available within the regulations in each of the medical schools	Recomendar sanções adequadas para uma primeira infração sem circunstâncias atenuantes a partir da seguinte hierarquia de opções, que são teóricas e não necessariamente disponíveis nos regulamentos de cada uma das faculdades de medicina	Recomendar sanções apropriadas para uma primeira infração, sem circunstâncias atenuantes, a partir da seguinte hierarquia de opções, que são teóricas e não necessariamente disponíveis nos regulamentos de cada um dos cursos de medicina	Recomendar sanções adequadas para uma primeira infração sem circunstâncias atenuantes; a partir da seguinte hierarquia de opções, que são teóricas e não necessariamente disponíveis nos regulamentos de cada um dos cursos de medicina	Recommend appropriate punishment for a first offense without mitigating circumstances; from the following hierarchy of options, which are theoretical and not necessarily available in the regulations of each of the medical courses	Recommend reprimands appropriate to a first offense with no attenuating circumstances; employing the following order of options, which are theoretical and not necessarily stated in the regulations of each course of Medicine	Recommend appropriate punishment for a first offense with no mitigating circumstances; from the following hierarchy of options, which are theoretical and not necessarily available in the regulations of each of the medical courses.	Recommend appropriate punishment for a first offense with no mitigating circumstances; from the following hierarchy of options, which are theoretical and not necessarily available in the regulations of each of the medical courses.	Recomendar sanções adequadas para uma primeira infração sem circunstâncias atenuantes; a partir da seguinte hierarquia de opções, que são teóricas e não necessariamente disponíveis nos regulamentos de cada um dos cursos de medicina	Recomende sanções adequadas a um primeiro infrator sem circunstâncias atenuantes a partir da seguinte hierarquia de opções, que são teóricas e não necessariamente disponíveis nos regulamentos de cada um dos cursos da saúde	Recomende sanções adequadas a um primeiro infrator sem circunstâncias atenuantes a partir da seguinte hierarquia de opções, que são teóricas e não necessariamente disponíveis nos regulamentos de cada um dos cursos da saúde	Julgue a gravidade de cada um dos cenários abaixo. Apesar de muitas vezes serem situações incomuns ou que as opções de sanções possíveis são teóricas e não necessariamente disponíveis nos regulamentos dos cursos da saúde, convidamos você a refletir sobre qual sanção seria a mais adequada para o nível de gravidade considerado. Tal julgamento independe do seu papel, como estudante, professor ou dir…
1 Ignore	1 Ignorar	1 ignorar	1 Ignorar	1 Ignoring	1 Disregard	1 Ignoring	1 Ignoring	1 Ignorar	1 Ignorar	1 Ignorar	1. Ignorar
2 Reprimand (verbal warning)	2 Advertência (advertência verbal)	2 Repreensão (advertência verbal)	2 Advertência (advertência verbal)	2 Warning (verbal warning)	2 Warning (verbal warning)	2 Warning (verbal warning)	2 Warning (verbal warning)	2 Advertência (advertência verbal)	2 Advertir verbalmente	2 Advertir verbalmente	2. Advertir verbalmente
3 Reprimand (written warning)	3 Advertência (advertência por escrito)	3 Repreensão (advertência escrita)	3 Advertência (advertência por escrito)	3 Warning (written warning)	3 Warning (written warning)	3 Warning (written warning)	3 Warning (written warning)	3 Advertência (advertência por escrito)	3 Advertir por escrito	3 Advertir por escrito	3. Advertir por escrito
4 Reprimand, plus mandatory counselling	4 Advertência, mais aconselhamento obrigatório	4 repreensão e aconselhamento obrigatório	4 Advertência, mais aconselhamento obrigatório	4 Warning, plus mandatory counseling	4 Warning, plus mandatory counselling	4 Warning, plus mandatory counseling	4 Warning, plus mandatory counseling	4 Advertência, mais aconselhamento obrigatório	4 Advertir e exigir adesão à programa de orientação psicopedagógica	4 Advertir e exigir adesão à programa de orientação psicopedagógica	4. Advertir e exigir adesão à programa de orientação psicopedagógica
5 Reprimand, counselling, extra work assignment	5 Advertência, aconselhamento, atribuição de trabalho extra	5 Repreensão, aconselhamento, atribuição de trabalho extra	5 Advertência, aconselhamento, atribuição de trabalho extra	5 Warning, counseling, assignment of extra work	5 Warning, counselling, assignment of extra work	5 Warning, counseling, assignment of extra work	5 Warning, counseling, assignment of extra work	5 Advertência, aconselhamento, atribuição de trabalho extra	5 Advertir, exigir adesão à programa de orientação psicopedagógica e atribuir trabalho adicional	5 Advertir, exigir adesão à programa de orientação psicopedagógica e atribuir trabalho adicional	5. Advertir, exigir adesão à programa de orientação psicopedagógica e atribuir trabalho acadêmico adicional
6 Failure of specific class/remedial work to gain credit	6 Reprovação na matéria específica/trabalho de recuperação para obtenção de crédito	6 Reprova em aula/matéria específica / trabalho corretivo para obter crédito	6 Reprovação na matéria específica ou trabalho de recuperação para obtenção de crédito	6 Failing a specific subject or extra assignment to obtain credit	6 Fail the specific subject, or efforts to recuperate and obtain credit	6 Failing a specific subject or extra assignment to obtain credit	6 Failing a specific subject or extra assignment to obtain credit	6 Reprovação na matéria específica ou trabalho de recuperação para obtenção de crédito	6 Reprovar em matéria específica ou exigir trabalho de recuperação para aprovação	6 Reprovar em matéria específica ou exigir trabalho de recuperação para aprovação	6. Reprovar em matéria específica ou exigir trabalho de recuperação para aprovação
7 Failure of specific year (repetition allowed)	7 Reprovação no ano específico (com permissão para repetir)	7 Reprova de um ano específico (possibilidade de repetir o ano)	7 Reprovação no ano específico (com permissão para repetir o ano)	7 Failing the year (with permission to repeat the year)	7 Fail the specific year (with permission to repeat the year)	7 Fail the specific year (with permission to repeat the year)	7 Fail the specific year (with permission to repeat the year)	7 Reprovação no ano específico (com permissão para repetir o ano)	7 Reprovar em ano específico com permissão para refazer o ano	7 Reprovar em ano específico com permissão para refazer o ano	7. Reprovar em ano específico com permissão para refazer o ano
8 Expulsion from college (readmission after one year possible)	8 Expulsão da faculdade (com possibilidade de readmissão após um ano)	8 Expulsão da faculdade (possível readmissão após um ano)	8 Expulsão do curso (com possibilidade de readmissão após um ano)	8 Expulsion from the course (with the possibility of readmission after one year)	8 Expulsion from the course (with re-admission allowed after one year)	8 Expulsion from the course (with the possibility of readmission after one year)	8 Expulsion from the course (with the possibility of readmission after one year)	8 Expulsão do curso (com possibilidade de readmissão após um ano)	8 Expulsar do curso com possibilidade de readmissão após um ano	8 Expulsar do curso com possibilidade de readmissão após um ano	8. Expulsar do curso com possibilidade de readmissão após um ano
9 Expulsion from college (no chance for readmission)	9 Expulsão da faculdade (sem possibilidade de readmissão)	9 Expulsão da faculdade (sem possibilidade de readmissão)	9 Expulsão do curso (sem possibilidade de readmissão)	9 Expulsion from the course (with no possibility of readmission)	9 Expulsion from the course (re-admission disallowed)	9 Expulsion from the course (with no possibility of readmission)	9 Expulsion from the course (with no possibility of readmission)	9 Expulsão do curso (sem possibilidade de readmissão)	9 Expulsar do curso sem possibilidade de readmissão	9 Expulsar do curso sem possibilidade de readmissão	9. Expulsar do curso sem possibilidade de readmissão
10 Report to regulatory body	10 Relatório ao órgão regulador	10 Relatório ao órgão regulador	10 Relatar ao órgão regulador	10 Being reported to the regulatory body (this can be understood as: "Prohibition of being authorized to practice the profession by the regulatory body" OR "Prohibition of becoming a doctor")	10 Inform the regulatory agency (could be understood as: "Prohibited from being authorized to conduct the profession by the regulatory agency " OR "Prohibited from becoming a doctor ")	10 Inform the regulatory body	10 Inform the regulatory body	10 Relatar ao órgão regulador	10 Denunciar ao conselho de classe para proibição do exercício profissional	10 Denunciar ao conselho de classe para proibição do exercício profissional	10. Denunciar ao conselho de classe para proibição do exercício profissional
Getting or giving help for course work, against a teacher’s rules (e.g. Lending work to another student to look at)	Receber ou dar ajuda para o trabalho do curso, contrariando as regras do professor (por exemplo, emprestando trabalho para que outro aluno o examine)	Obter ou dar ajuda para a execusão de um trabalho do curso, contrariamente as regras de um professor (por exemplo emprestando trabalho para que outro aluno veja)	Receber ou dar ajuda para o trabalho do curso, contrariando as regras do professor (por exemplo, emprestando trabalho para que outro aluno veja)	Receiving or giving help with homework, going against teacher's rules (for example, lending work for another student to see)	Receive or give help in coursework, against the professor’s rules (for example, lending work so another student can see it)	Receiving or giving help in coursework, against the teacher’s rules (for example, lending work for another student to see)	Receiving or giving help in coursework, against the teacher’s rules (for example, lending work for another student to see)	Receber ou dar ajuda para o trabalho do curso, contrariando as regras do professor (por exemplo, emprestando trabalho para que outro aluno veja)	Receber ou oferecer ajuda a outro estudante para qualquer trabalho do curso, contrariando as regras do professor (por exemplo, emprestando trabalho para que outro estudante veja)	Receber ou oferecer ajuda a outro estudante para qualquer trabalho do curso, contrariando as regras do professor (por exemplo, emprestando trabalho para que outro estudante veja)	Receber ou oferecer ajuda a outro estudante para qualquer trabalho do curso, contrariando as regras do professor (por exemplo, emprestando trabalho para que outro estudante veja)
Removing an assigned reference from a shelf in the library in order to prevent other students from gaining access to the information in it	Remover uma referência indicada de uma estante na biblioteca para evitar que outros alunos tenham acesso às informações nela contidas.	Retirar da prateleira da biblioteca um livro de referencia que tenha sido indicado, a fim de impedir que outros estudantes tenham acesso às informações contidas nele	Retirar da estante da biblioteca uma bibliografia indicada, para impedir o acesso de estudantes às informações nela contidas	Removing a recommended bibliography from the library shelf, to prevent that students access the information	Removing the recommended bibliography from the shelves of the library so that students do not have access to the information there	Removing a recommended bibliography from the library shelf, so that students do not have access to the information there	Removing recommended books/references from the library shelf, so that students do not have access to the information there	Retirar da estante da biblioteca livros/referências indicados, para impedir o acesso de estudantes às informações neles contidas	Retirar da estante da biblioteca livros ou referências indicados ou barrar acesso à biblioteca digital para dificultar o acesso de outros estudantes às informações neles contidas	Retirar da estante da biblioteca livros ou referências indicados ou barrar acesso à biblioteca digital para dificultar o acesso de outros estudantes às informações neles contidas	Retirar da estante da biblioteca livros ou referências indicados ou barrar acesso à biblioteca digital para dificultar o acesso de outros estudantes às informações neles contidas
Signing attendance sheets for absent friends, or asking classmates to sign attendance sheets for you in labs or lectures	Assinar folhas de presença para amigos ausentes ou pedir aos colegas que assinem suas folhas de presença em laboratórios ou palestras	Assinar folhas de presença para amigos ausentes ou pedir aos colegas que assinem folhas de presença para você em laboratórios ou aulas/palestras	Assinar folhas de presença para amigos ausentes ou pedir aos colegas que assinem suas folhas de presença em laboratórios ou aulas/palestras	Signing the attendance sheets for absent friends or asking colleagues to sign your attendance sheets in laboratories or classes/lectures	Sign roll calls for absent students or ask classmates to sign roll calls in laboratories or classes/lectures	Signing the attendance sheets for absent friends or asking classmates to sign your attendance sheets in laboratories or classes/lectures	Signing the attendance sheets for absent friends or asking classmates to sign your attendance sheets in laboratories or classes/lectures	Assinar folhas de presença para amigos ausentes ou pedir aos colegas que assinem suas folhas de presença em laboratórios ou aulas/palestras	Assinar folhas de presença para estudantes ausentes ou pedir a outros estudantes que assinem folhas de presença em laboratórios, aulas ou qualquer atividade didática	Assinar folhas de presença para estudantes ausentes ou pedir a outros estudantes que assinem folhas de presença em laboratórios, aulas ou qualquer atividade didática	Assinar folhas de presença para estudantes ausentes ou pedir a outros estudantes que assinem folhas de presença em laboratórios, aulas ou qualquer atividade didática
Drinking alcohol over lunch and interviewing a patient in the afternoon	Consumir álcool durante o almoço e entrevistar um paciente à tarde	Injerir bebida alcoolica durante o almoço e entrevistar/atender um paciente à tarde	Injerir bebida alcoolica durante o almoço e entrevistar/atender um paciente à tarde	Drinking alcohol during lunch and interviewing/seeing a patient in the afternoon	Drink alcoholic beverages at lunchtime and interview/attend a patient in the afternoon	Drinking alcohol during lunch and interviewing/attending a patient in the afternoon	Drinking alcohol during lunch and interviewing/attending a patient in the afternoon	Injerir bebida alcoolica durante o almoço e entrevistar/atender um paciente à tarde	Atender ou entrevistar paciente após a ingestão de bebida alcoólica	Atender ou entrevistar paciente após a ingestão de bebida alcoólica	Atender ou entrevistar paciente após a ingestão de bebida alcoólica sem estar intoxicado
Exchanging information about an exam before it has been taken (e.g. OSCE)	Trocar informações sobre um exame antes de ter sido realizado (por exemplo, OSCE)	Trocar informações sobre um exame antes que este tenha sido realizado (por exemplo OSCE - Exame Clínico Objetivo Estruturado)	Trocar informações sobre um exame antes que este tenha sido realizado (por exemplo OSCE - Exame Clínico Objetivo Estruturado)	Exchanging information about an exam before it has been carried out (eg - Objective, Structured, Clinical Examination, OSCE )	Exchange information about an exam prior to it being held (for example, the Objective Structured Clinical Exam - OSCE)	Exchanging information about an exam before it has been carried out (eg - Objective, Structured, Clinical Examination, OSCE )	Exchanging information about an exam before it has been carried out (eg - Objective, Structured, Clinical Examination, OSCE )	Trocar informações sobre um exame antes que este tenha sido realizado (por exemplo OSCE - Exame Clínico Objetivo Estruturado)	Passar ou pedir informações sobre uma avaliação antes que esta tenha sido realizada (por exemplo, Exame Clínico Objetivo Estruturado - OSCE)	Passar ou pedir informações sobre uma avaliação antes que esta tenha sido realizada (por exemplo, Exame Clínico Objetivo Estruturado - OSCE)	Passar ou pedir informações sobre uma avaliação antes que esta tenha sido realizada (por exemplo, prova prática ou de habilidades)
Forging (copying) a healthcare worker’s signature on a piece of work, patient chart, grade sheet or attendance form	Forjar (copiar) a assinatura de um trabalhador de saúde em um trabalho, prontuário de paciente, folha de notas ou formulário de presença	Forjar (copiar) a assinatura de um profissional de saúde num trabalho, ficha de paciente, folha de notas ou formulário de presença	Forjar (copiar) a assinatura de um profissional de saúde num trabalho, prontuário de paciente, folha de notas ou formulário de presença	Forging (copying) a health professional's signature on an assignment, patient record, grade sheet or attendance form	Forge (copy) the signature of a health professional at a workplace, on a patient’s chart, on notes or a roll call	Forging (copying) a health professional's signature on an assignment, patient chart, grade sheet or attendance form	Forging (copying) a health professional's signature on an assignment, patient chart, grade sheet or attendance form	Forjar (copiar) a assinatura de um profissional de saúde num trabalho, prontuário de paciente, folha de notas ou formulário de presença	Forjar (copiar) a assinatura de um profissional de saúde ou professor num trabalho, prontuário de paciente, folha de avaliação ou formulário de presença	Forjar (copiar) a assinatura de um profissional de saúde ou professor num trabalho, prontuário de paciente, folha de avaliação ou formulário de presença	Forjar (copiar) a assinatura de um profissional de saúde ou professor, sem seu consentimento, num trabalho, prontuário de paciente, folha de avaliação ou formulário de presença
Claiming collaborative work (group work) as one’s individual effort	Reivindicar trabalho colaborativo (trabalho em grupo) como um esforço individual	Considerar como esforço individual um trabalho colaborativo (trabalho em grupo)	Reivindicar trabalho colaborativo (trabalho em grupo) como um esforço individual	Claiming a collaborative work (group work) as an individual effort	Claim that collaborative work (group work) was an individual effort	Claiming a collaborative work (group work) as an individual effort	Claiming a collaborative work (group work) as an individual effort	Reivindicar trabalho colaborativo (trabalho em grupo) como um esforço individual	Reivindicar trabalho em grupo (colaborativo) como um esforço individual	Reivindicar trabalho em grupo (colaborativo) como um esforço individual	Levar crédito individualmente por trabalho feito em grupo
Altering or manipulating data (e.g. adjusting data to obtain a significant result)	Alterar ou manipular dados (por exemplo, ajustar dados para obter um resultado significativo)	Alterar ou manipular dados (por exemplo, ajustar dados para obter um resultado significativo)	Alterar ou manipular dados (por exemplo, ajustar dados para obter um resultado significativo)	Changing or manipulating data (eg adjusting data to get a meaningful result)	Change or manipulate data (for example, tweak data to obtain a significant result)	Changing or manipulating data (eg adjusting data to get a significant result)	Changing or manipulating data (eg adjusting data to get a significant result)	Alterar ou manipular dados (por exemplo, ajustar dados para obter um resultado significativo)	Alterar ou manipular dados (por exemplo, ajustar dados para obter um resultado significativo)	Alterar ou manipular dados (por exemplo, ajustar dados para obter um resultado significativo)	Alterar ou manipular dados (por exemplo, ajustar dados para obter um resultado significativo)
Failure to follow proper infection control procedures	Falha em seguir os procedimentos adequados de controle de infecção	Não seguir procedimentos adequados de controle de infecção	Não seguir procedimentos adequados de controle de infecção	Failure to follow proper infection control procedures	Fail to follow the appropriate procedures to control infection	Failure to follow proper infection control procedures	Failure to follow proper infection control procedures	Não seguir procedimentos adequados de controle de infecção	Falhar em seguir procedimentos adequados de controle de infecção	Falhar em seguir procedimentos adequados de controle de infecção	Falhar em seguir procedimentos adequados de controle de infecção
Threatening or verbally abusing a university employee or fellow student	Ameaçar ou abusar verbalmente de um funcionário da universidade ou colega estudante	Ameaçar ou abusar verbalmente de um funcionário da universidade ou outro estudante	Ameaçar ou abusar verbalmente de um funcionário da universidade ou outro estudante	Threatening or verbally abusing a university employee or other student	Threaten or verbally abuse an employee of the university or another student	Threatening or verbally abusing a university employee or other student	Threatening or verbally abusing a university employee or other student	Ameaçar ou abusar verbalmente de um funcionário da universidade ou outro estudante	Ameaçar ou assediar verbalmente de um funcionário da universidade ou outro estudante	Ameaçar ou assediar verbalmente de um funcionário da universidade ou outro estudante	Ameaçar ou assediar verbalmente um funcionário da universidade ou outro estudante, no ambiente acadêmico
Attempting to use personal relationships, bribes (illegal rewards) or threats to gain academic advantages by getting advance copies of exam papers or passing an exam by such pressures on staff	Tentar usar relacionamentos pessoais, subornos (recompensas ilegais) ou ameaças para obter vantagens acadêmicas para obter vantagens acadêmicas por meio de obtenção prévia de exames ou aprovação por pressionar funcionários.	Tentar usar contatos pessoais, subornos (recompensas ilegais) ou ameaças para obter vantagens acadêmicas através da obtenção prévia de cópias das provas ou aprovação em exame/provas por tais pressões sobre os funcionários	Tentar usar contatos pessoais, subornos (recompensas ilegais) ou ameaças para obter vantagens acadêmicas por meio da obtenção prévia de cópias das provas ou aprovação em exame/provas por pressões sobre funcionários	Attempting to use personal contacts, bribes (illegal rewards) or threats to gain academic advantage by gaining prior access to copies of exams or passing an exam/tests by pressuring employees	Attempt to use personal contacts, bribes (illegal compensation) or threats to gain academic advantage by previously obtaining copies of tests, or passing tests/exams by pressuring employees	Attempting to use personal contacts, bribes (illegal rewards) or threats to gain academic advantage by gaining prior access to copies of exams or passing an exam/tests by pressuring employees	Attempting to use personal contacts, bribes (illegal rewards) or threats to gain academic advantage by gaining prior access to copies of exams or passing an exam/tests by pressuring employees	Tentar usar contatos pessoais, subornos (recompensas ilegais) ou ameaças para obter vantagens acadêmicas por meio da obtenção prévia de cópias das provas ou aprovação em exame/provas por pressões sobre funcionários	Tentar usar contatos pessoais, subornos (recompensas ilegais) ou ameaças para obter vantagens acadêmicas por meio da obtenção prévia de cópias das avaliações ou aprovação em avaliações por pressões sobre funcionários	Tentar usar contatos pessoais, subornos (recompensas ilegais) ou ameaças para obter vantagens acadêmicas por meio da obtenção prévia de cópias das avaliações ou aprovação em avaliações por pressões sobre funcionários	Tentar usar contatos pessoais, subornos (recompensas ilegais) ou ameaças para obter vantagens acadêmicas por meio da obtenção prévia de cópias das avaliações ou aprovação em avaliações por pressões sobre funcionários
Engaging in substance misuse (e.g., drugs)	Envolvimento com uso indevido de substâncias (por exemplo, drogas)	Envolver-se com uso indevido de substâncias (por exemplo, drogas)	Envolver-se com o uso indevido de substâncias (por exemplo, drogas)	Engaging in substance misuse (eg drugs)	Get involved in substance abuse (for example, drugs)	Engaging in substance misuse (eg drugs)	Engaging in substance misuse (eg drugs)	Envolver-se com o uso indevido de substâncias (por exemplo, drogas)	Fazer uso indevido de substâncias ilícitas (por exemplo, drogas)	Fazer uso indevido de substâncias ilícitas (por exemplo, drogas)	Fazer uso indevido de substâncias ilícitas (por exemplo, drogas) no ambiente acadêmico
Completing work for another student	Concluir trabalho para outro aluno	Completar ou realizar um trabalho por outro estudante	Completar ou realizar um trabalho por outro estudante	Completing or doing an assignment for another student	Finish or do work for another student	Completing or doing work for another student	Completing or doing work for another student	Completar ou realizar um trabalho por outro estudante	Realizar um trabalho por outro estudante	Realizar um trabalho por outro estudante	Realizar um trabalho por outro estudante
Intentionally falsifying (changing) test results or treatment records in order to disguise (hide) mistakes	Falsificar intencionalmente (alterar) resultados de testes ou registros de tratamento para disfarçar (ocultar) erros	Falsificar intencionalmente (alterar) resultados de testes ou registros de tratamento a fim de disfarçar (ocultar) erros	Falsificar (alterar) intencionalmente resultados de testes ou registros de tratamento a fim de disfarçar (ocultar) erros	Intentionally falsifying (altering) test results or treatment records in order to disguise (hide) errors	Intentionally falsify (change) test results or treatment records in order to mask (hide) mistakes	Intentionally falsifying (changinging) test results or treatment records in order to disguise (hide) mistakes	Intentionally falsifying (changinging) test results or treatment records in order to disguise (hide) mistakes	Falsificar (alterar) intencionalmente resultados de testes ou registros de tratamento a fim de disfarçar (ocultar) erros	Falsificar (alterar) resultados de testes ou prontuários a fim de disfarçar (ocultar) erros	Falsificar (alterar) resultados de testes ou prontuários a fim de disfarçar (ocultar) erros	Falsificar (alterar) resultados de testes ou prontuários a fim de disfarçar (ocultar) erros
Physically assaulting a university employee or student	Atacar fisicamente um funcionário ou estudante da universidade	Atacar fisicamente um funcionário ou estudante da universidade	Agredir fisicamente um funcionário ou estudante da universidade	Physically assaulting a university employee or student	Physically assault an employee or student of the university	Physically assaulting a university employee or student	Physically assaulting a university employee or student	Agredir fisicamente um funcionário ou estudante da universidade	Agredir fisicamente um funcionário ou estudante da universidade	Agredir fisicamente um funcionário ou estudante da universidade	Agredir fisicamente um funcionário ou estudante da universidade
Purchasing (buying) work from a fellow student or Internet etc. supplier	Adquirir (comprar) trabalho de um outro colega estudante ou fornecedor da Internet, etc.	Aquisição (compra) de trabalho de um outro estudante ou fornecedor da Internet, etc.	Adquirir (comprar) trabalho de um outro estudante ou fornecedor da Internet, etc.	Acquiring (buy) work from another student or internet provider, etc.	Acquire (buy) the work of another student or from someone on the Internet etc.	Acquiring (buy) work from another student or from someone on the Internet, etc.	Acquiring (buy) work from another student or from someone on the Internet, etc.	Adquirir (comprar) trabalho de um outro estudante ou fornecedor da Internet, etc.	Adquirir (comprar) trabalho de um outro estudante ou fornecedor da Internet etc.	Adquirir (comprar) trabalho de um outro estudante ou fornecedor da Internet etc.	Adquirir (comprar) trabalho de um outro estudante ou fornecedor da Internet etc.
Lack of punctuality for classes	Falta de pontualidade nas aulas	Falta de pontualidade nas aulas	Falta de pontualidade nas aulas	Lack of punctuality in classes	Tardiness in classes	Lack of punctuality in classes	Lack of punctuality in classes	Falta de pontualidade nas aulas	Falta de pontualidade para as aulas	Falta de pontualidade para as aulas	Falta de pontualidade para as aulas
Providing illegal drugs to fellow students	Fornecimento de drogas ilegais a outros alunos	Fornecimento de drogas ilegais a outros estudantes	Fornecer drogas ilegais a outros alunos	Providing illegal drugs to other students	Supply illicit drugs to other students	Providing illegal drugs to other students	Providing illegal drugs to other students	Fornecer drogas ilegais a outros alunos	Fornecer substâncias ilícitas a outros estudantes	Fornecer substâncias ilícitas a outros estudantes	Fornecer substâncias ilícitas a outros estudantes, no ambiente acadêmico
Not doing the part assigned in group work	Não fazer sua parte no trabalho de grupo	Não fazer a parte que lhe foi atribuída num trabalho de grupo	Não fazer a parte que lhe foi atribuída num trabalho de grupo	Not doing the part assigned to you in a group assignment	Fail to do the part of the work assigned (to you) in group work	Not doing the part assigned to you in a group work	Not doing the part assigned to you in a group work	Não fazer a parte que lhe foi atribuída num trabalho de grupo	Não realizar a parte que lhe foi atribuída num trabalho de grupo	Não realizar a parte que lhe foi atribuída num trabalho de grupo	Não realizar a parte que lhe foi atribuída num trabalho de grupo
Examining patients without knowledge or consent of supervising clinician	Examinar pacientes sem conhecimento ou consentimento do médico supervisor	Examinar pacientes sem conhecimento ou consentimento do médico supervisor	Examinar pacientes sem conhecimento ou consentimento do médico supervisor	Examining patients without the supervising physician's knowledge or consent	Examine patients with no knowledge or consent from a supervising doctor	Examining patients without knowledge or consent from a supervising physician	Examining patients without knowledge or consent from a supervising physician	Examinar pacientes sem conhecimento ou consentimento do médico supervisor	Examinar pacientes sem conhecimento ou consentimento do profissional de saúde supervisor	Examinar pacientes sem conhecimento ou consentimento do profissional de saúde supervisor	Examinar pacientes sem conhecimento ou consentimento do profissional de saúde supervisor
Sabotaging (deliberately damaging) another student’s work	Sabotar (danificar deliberadamente) o trabalho de outro aluno	Sabotar (danificar deliberadamente) o trabalho de outro aluno	Sabotar (danificar deliberadamente) o trabalho de outro aluno	Sabotaging (deliberately damage) another student's work	Sabotage (deliberately destroy) the work of another student	Sabotaging (deliberately damage) another student's work	Sabotaging (deliberately damage) another student's work	Sabotar (danificar deliberadamente) o trabalho de outro aluno	Sabotar (danificar deliberadamente) o trabalho de outro estudante	Sabotar (danificar deliberadamente) o trabalho de outro estudante	Sabotar (danificar deliberadamente) o trabalho de outro estudante
Inventing extraneous (irrelevant) circumstances to delay sitting an exam	Inventar circunstâncias estranhas (irrelevantes) para atrasar a realização de um exame	Inventar circunstâncias estranhas (irrelevantes) para atrasar a realização de uma prova	Inventar circunstâncias estranhas (irrelevantes) para atrasar a realização de um exame	Making up strange (irrelevant) circumstances to delay an exam	Invent strange (irrelevant) circumstances to delay an exam from being held	Inventing strange (irrelevant) circumstances to delay an exam from being held	Inventing circumstances to delay an exam from being held	Inventar circunstâncias para atrasar a realização de um exame	Inventar circunstâncias alheias para atrasar a realização de uma avaliação	Inventar circunstâncias alheias para atrasar a realização de uma avaliação	Inventar circunstâncias alheias para atrasar a realização de sua avaliação
Sexually harassing a university employee or fellow student	Assediar sexualmente um funcionário da universidade ou colega estudante	Assediar sexualmente um funcionário da universidade ou colega estudante	Assediar sexualmente um funcionário da universidade ou colega estudante	Sexually harassing an employee of the university or college student	Sexually harass an employee of the university or a student peer	Sexually harassing an employee of the university or student peer	Sexually harassing an employee of the university or student peer	Assediar sexualmente um funcionário da universidade ou colega estudante	Assediar sexualmente um funcionário ou outro estudante	Assediar sexualmente um funcionário ou outro estudante	Assediar sexualmente um funcionário ou outro estudante
Resubmitting work previously submitted for a separate assignment or earlier degree	Reapresentar trabalho previamente apresentado para uma tarefa distinta ou matéria anterior	Reapresentar um trabalho que já tenha sido previamente apresentado em uma outra tarefa ou em um ano anterior	Ressubmeter um trabalho que já tenha sido previamente submetido em uma outra tarefa ou em um ano anterior	Resubmitting work that has already been submitted in another assignment or in a previous year	Resubmit work that has already been submitted in another task or in a previous year	Resubmitting work that has already been submitted in another assignment or in a previous year	Resubmitting work that has already been submitted in another assignment or in a previous year	Ressubmeter um trabalho que já tenha sido previamente submetido em uma outra tarefa ou em um ano anterior	Entregar um trabalho que já tenha sido previamente entregue em uma outra tarefa ou em um outro curso	Entregar um trabalho que já tenha sido previamente entregue em uma outra tarefa ou em um outro curso	Entregar um trabalho que já tenha sido previamente entregue em uma outra tarefa ou em um outro curso
Plagiarising work (stealing ideas and presenting them as one’s own) from a fellow student or publications/Internet	Plagiar o trabalho (roubar ideias e apresentá-las como se fossem suas) de um colega ou publicações/Internet	Plagiar trabalho (roubar ideias e apresentá-las como próprias) de um colega ou publicações/Internet	Plagiar trabalho (roubar ideias e apresentá-las como próprias) de um colega ou publicações/Internet	Plagiarizing work (stealing ideas and presenting them as their own) from a colleague or publications/Internet	Plagiarize work (steal ideas and present them as your own) from colleagues or published material/Internet	Plagiarizing work (stealing ideas and presenting them as their own) from a colleague or publications/Internet	Plagiarizing work (stealing ideas and presenting them as your own) from a colleague or publications/Internet	Plagiar trabalho (roubar ideias e apresentá-las como próprias) de um colega ou publicações/Internet	Plagiar trabalho (roubar ideias e apresentá-las como próprias) de outro estudante ou de publicações ou Internet	Plagiar trabalho (roubar ideias e apresentá-las como próprias) de outro estudante ou de publicações ou Internet	Plagiar trabalho (roubar ideias e apresentá-las como próprias) de outro estudante ou de publicações ou Internet
Cheating in an exam by e.g. copying from neighbour, taking in crib material or using mobile phone or getting someone else to sit for you	Trapacear em um exame, por exemplo copiando do vizinho, levando anotações ou usando o telefone celular, ou pedindo a outra pessoa para prestar o exame em seu lugar	colar numa prova, por exemplo copiar do vizinho, trazer anotações de casa ou usar o telefone celular ou pedir a outra pessoa para realizar a prova por você	Colar numa prova, por exemplo copiar do vizinho, trazer anotações, usar o telefone celular ou pedir a outra pessoa para realizar a sua prova	Cheating on a test, for example copying from a colleague, bringing notes, using a cell phone or asking someone else to take your test	Cheat on a test, for example copy from the person nearby, bring cheat notes, use a cell phone or ask another person to do your test	Cheating on a test, for example copying from a colleague, bringing cheat notes, using a cell phone or asking someone else to take your test	Cheating on a test, for example copying from a colleague, bringing cheat notes, using a cell phone or asking someone else to take your test	Colar numa prova, por exemplo copiar do vizinho, trazer anotações, usar o telefone celular ou pedir a outra pessoa para realizar a sua prova	Colar numa avaliação, como por exemplo copiar de estudante ao lado, trazer anotações, usar o telefone celular ou pedir a outra pessoa para realizar a sua avaliação	Colar numa avaliação, como por exemplo copiar de estudante ao lado, trazer anotações, usar o telefone celular ou pedir a outra pessoa para realizar a sua avaliação	Colar numa avaliação, como por exemplo copiar de estudante ao lado, trazer anotações, usar o telefone celular ou pedir a outra pessoa para realizar a sua avaliação
Cutting and pasting or paraphrasing material without acknowledging the source	Cortar e colar ou parafrasear material sem citar a fonte	Copiar e colar ou parafrasear material sem fazer referencia a fonte	Copiar e colar ou parafrasear material sem citar a fonte	Copying and pasting or paraphrasing material without citing the source	Copy and cheat or paraphrase material without citing the source	Copying and pasting or paraphrasing material without citing the source	Copying and pasting or paraphrasing material without citing the source	Copiar e colar ou parafrasear material sem citar a fonte	Copiar e colar ou parafrasear material sem citar a fonte	Copiar e colar ou parafrasear material sem citar a fonte	Copiar e colar ou parafrasear material sem citar a fonte
Damaging public property, e.g., scribbling on desks or chairs	Danificar propriedade pública, por exemplo, rabiscar em mesas ou cadeiras	Danificar bens públicos, por exemplo, rabiscos em carteiras ou cadeiras	Danificar bens públicos, por exemplo, rabiscar em mesas ou cadeiras	Damaging public goods, for example, scribbling on tables or chairs	Damage public assets, for example, scribble on desks or chairs	Damaging public goods, for example, scribbling on desks or chairs	Damaging public goods, for example, scribbling on desks or chairs	Danificar bens públicos, por exemplo, rabiscar em mesas ou cadeiras	Danificar propriedade de uso comum, por exemplo, rabiscar carteiras ou cadeiras	Danificar propriedade de uso comum, por exemplo, rabiscar carteiras ou cadeiras	Danificar propriedade de uso comum, por exemplo, rabiscar carteiras ou cadeiras
Falsifying personal references (recommendation letters) or grades on a curriculum vitae or altering grades in the official record	Falsificar referências pessoais (cartas de recomendação) ou notas em um curriculum vitae ou alterar notas no registro oficial	Falsificar referências pessoais (cartas de recomendação) ou notas num curriculum vitae ou alterar notas no registro oficial	Falsificar referências pessoais (cartas de recomendação), notas num curriculum vitae ou alterar notas no registro oficial	Falsifying personal references (recommendation letters), notes in a curriculum vitae or changing notes in the official record	Falsify personal references (recommendation letters), grades on a curriculum vitae, or change grades on official records	Falsifying personal references (recommendation letters), grades in a curriculum vitae or changing grades in the official record	Falsifying personal references (recommendation letters), grades in a curriculum vitae or changing grades in the official record	Falsificar referências pessoais (cartas de recomendação), notas num curriculum vitae ou alterar notas no registro oficial	Falsificar referências pessoais (cartas de recomendação), notas num curriculum vitae ou alterar notas no registro oficial	Falsificar referências pessoais (cartas de recomendação), notas num curriculum vitae ou alterar notas no registro oficial	Falsificar referências pessoais (cartas de recomendação), notas num curriculum vitae ou alterar notas no registro oficial
Involvement in paedophilic activities – possession/viewing of child pornography images or molesting children	Envolvimento em atividades pedófilas - posse/visualização de imagens de pornografia infantil ou molestar crianças	Envolvimento em atividades de pedofilia - posse / visualização de imagens de pornografia infantil ou molestar crianças	Envolver-se em atividades pedófilas - posse/visualização de imagens de pornografia infantil ou molestar crianças	Engaging in pedophile activities - possession/viewing of child pornography images or molesting children	Get involved in paedophile activities - own/visualize images of child pornography or molest children	Get involved in pedophile activities - possession/viewing of child pornography images or molesting children	Get involved in pedophile activities - possession/viewing of child pornography images or molesting children	Envolver-se em atividades pedófilas - posse/visualização de imagens de pornografia infantil ou molestar crianças	Envolver-se em atos de pedofilia - como possuir ou visualizar imagens de pornografia infantil ou abusar de crianças	Envolver-se em atos de pedofilia - como possuir ou visualizar imagens de pornografia infantil ou abusar de crianças	Envolver-se em atos de pedofilia - como possuir ou visualizar imagens de pornografia infantil ou abusar de crianças
Photographing dissection or pro-section or cadaver materials	Fotografar materiais de dissecção ou pró-seção ou cadáver.	Fotografar materiais de dissecação ou prosecção ou cadáveres	Fotografar materiais de dissecação, prossecção ou cadáveres	Photographing materials from dissections, prosection or cadavers	Photograph material related to dissection, prosection or cadavers	Photographing materials from dissections, prosection or cadavers	Photographing materials from dissections, prosection or cadavers	Fotografar materiais de dissecação, prossecção ou cadáveres	Fotografar materiais de dissecação, prossecção ou cadáveres	Fotografar materiais de dissecação, prossecção ou cadáveres	Fotografar materiais de dissecação, prossecção ou cadáveres
Joking or speaking disrespectfully about bodies/body parts	Brincar ou falar desrespeitosamente sobre cadáveres/partes cadavéricas.	Brincar ou falar desrespeitosamente sobre corpos / partes do corpo	Brincar ou falar desrespeitosamente sobre corpos / partes do corpo	Playing or speaking in an disrespectful manner about bodies / body parts	Fool around with or talk disrespectfully about bodies / parts of the body	Playing or speaking in an disrespectful manner about bodies / body parts	Playing with or speaking in an disrespectful manner about bodies / body parts	Brincar com ou falar desrespeitosamente sobre corpos / partes do corpo	Ridicularizar ou falar desrespeitosamente de corpos ou partes do corpo.	Ridicularizar ou falar desrespeitosamente de corpos ou partes do corpo.	Ridicularizar ou falar desrespeitosamente de corpos ou partes do corpo.
Inappropriate representation of Medicine in social media by posting photos/videos/texts about class or clinic activities	Representação inadequada da Medicina nas redes sociais ao publicar fotos/vídeos/textos sobre as aulas ou atividades clínicas.	Representação inadequada da Medicina nas redes sociais publicando fotos / vídeos / textos sobre aulas ou atividades clínicas	Representar inadequadamente a Medicina nas redes sociais postando fotos / vídeos / textos sobre aulas ou atividades clínicas	Representing the Medicine faculty in an improper manner on social networks by posting photos / videos / texts about classes or clinical activities	Inappropriately represent Medicine on social networks posting photos / videos / texts about classes or clinical activities	Inappropriately representing Medicine on social networks by posting photos / videos / texts about classes or clinical activities	Inappropriately representing Medicine on social networks by posting photos / videos / texts about classes or clinical activities	Representar inadequadamente a Medicina nas redes sociais postando fotos / vídeos / textos sobre aulas ou atividades clínicas	Representar inadequadamente as profissões da saúde nas redes sociais postando fotos, vídeos ou textos sobre aulas ou atividades clínicas	Representar inadequadamente as profissões da saúde nas redes sociais postando fotos, vídeos ou textos sobre aulas ou atividades clínicas	Representar inadequadamente as profissões da saúde nas redes sociais postando fotos, vídeos ou textos sobre aulas ou atividades clínicas
Posting inappropriate material about fellow students, teachers or patients on social media	Publicar material impróprio sobre alunos, professores ou pacientes nas redes sociais.	Postar material inadequado/impróprio sobre outros alunos, professores ou pacientes nas redes sociais	Postar material inadequado sobre alunos, professores ou pacientes nas redes sociais	Publishing improper material on students, teachers or patients on social media	Post inappropriate material about students, professors or patients on social networks	Post inappropriate material about students, professors or patients on social networks	Post inappropriate material about students, professors or patients on social networks	Postar material inadequado sobre alunos, professores ou pacientes nas redes sociais	Postar material impróprio sobre estudantes, funcionários ou pacientes nas redes sociais	Postar material impróprio sobre estudantes, funcionários ou pacientes nas redes sociais	Postar material impróprio sobre estudantes, funcionários ou pacientes nas redes sociais
